# Supplementary material for: Fabrication and Characterisation of 3D-Printed Triamcinolone Acetonide-Loaded Polycaprolactone-Based Ocular Implants
Source: Pharmaceutics. 2023 Jan 11;15(1):243. doi: 10.3390/pharmaceutics15010243 (PMC9863928; doi:10.3390/pharmaceutics15010243)
Supplement: Supplementary file 1 [file pharmaceutics-15-00243-s001.zip]

Archive with 1 entries (1 files):
- pharmaceutics-1996449-supplementary.pdf
